# Supplementary material for: Disease‐specific phenotypes in iPSC‐derived neural stem cells with POLG mutations
Source: EMBO Mol Med. 2020 Aug 25;12(10):e12146. doi: 10.15252/emmm.202012146 (PMC7539330; doi:10.15252/emmm.202012146)
Supplement: Supplementary file 3 — Source Data for Expanded View and Appendix [file EMMM-12-e12146-s011.zip]

Archive with 51 entries (36 files):
- EMM-2020-12146-V5_Source data_Appendix Figure S4/
- EMM-2020-12146-V5_Source data_Appendix Figure S4/.DS_Store
- __MACOSX/
- __MACOSX/EMM-2020-12146-V5_Source data_Appendix Figure S4/
- __MACOSX/EMM-2020-12146-V5_Source data_Appendix Figure S4/._.DS_Store
- EMM-2020-12146-V5_Source data_Appendix Figure S4/EMM-2020-12146-V5_Source data_Appendix Figure S4.pdf
- __MACOSX/EMM-2020-12146-V5_Source data_Appendix Figure S4/._EMM-2020-12146-V5_Source data_Appendix Figure S4.pdf
- EMM-2020-12146-V5_Source data_Appendix Figure S5/
- EMM-2020-12146-V5_Source data_Appendix Figure S5/.DS_Store
- __MACOSX/EMM-2020-12146-V5_Source data_Appendix Figure S5/
- __MACOSX/EMM-2020-12146-V5_Source data_Appendix Figure S5/._.DS_Store
- EMM-2020-12146-V5_Source data_Appendix Figure S5/EMM-2020-12146-V5_Source data_Appendix Figure S5.pdf
- __MACOSX/EMM-2020-12146-V5_Source data_Appendix Figure S5/._EMM-2020-12146-V5_Source data_Appendix Figure S5.pdf
- EMM-2020-12146-V5_Source data_Appendix Figure S7/
- EMM-2020-12146-V5_Source data_Appendix Figure S7/.DS_Store
- __MACOSX/EMM-2020-12146-V5_Source data_Appendix Figure S7/
- __MACOSX/EMM-2020-12146-V5_Source data_Appendix Figure S7/._.DS_Store
- EMM-2020-12146-V5_Source data_Appendix Figure S7/Dataset in Appendix Fig. S7.xlsx
- __MACOSX/EMM-2020-12146-V5_Source data_Appendix Figure S7/._Dataset in Appendix Fig. S7.xlsx
- EMM-2020-12146-V5_Source data_Appendix Figure S7/EMM-2020-12146-V5_Statistics_Appendix Figure S7.xlsx
- __MACOSX/EMM-2020-12146-V5_Source data_Appendix Figure S7/._EMM-2020-12146-V5_Statistics_Appendix Figure S7.xlsx
- EMM-2020-12146-V5_Source data_Figure EV2/
- EMM-2020-12146-V5_Source data_Figure EV2/.DS_Store
- __MACOSX/EMM-2020-12146-V5_Source data_Figure EV2/
- __MACOSX/EMM-2020-12146-V5_Source data_Figure EV2/._.DS_Store
- EMM-2020-12146-V5_Source data_Figure EV2/Dataset in Figure EV2.xlsx
- __MACOSX/EMM-2020-12146-V5_Source data_Figure EV2/._Dataset in Figure EV2.xlsx
- EMM-2020-12146-V5_Source data_Figure EV2/EMM-2020-12146-V5_Statistics_EV Figure 2.xlsx
- __MACOSX/EMM-2020-12146-V5_Source data_Figure EV2/._EMM-2020-12146-V5_Statistics_EV Figure 2.xlsx
- EMM-2020-12146-V5_Source data_Figure EV3/
- EMM-2020-12146-V5_Source data_Figure EV3/.DS_Store
- __MACOSX/EMM-2020-12146-V5_Source data_Figure EV3/
- __MACOSX/EMM-2020-12146-V5_Source data_Figure EV3/._.DS_Store
- EMM-2020-12146-V5_Source data_Figure EV3/Dataset in Figure EV3.xlsx
- __MACOSX/EMM-2020-12146-V5_Source data_Figure EV3/._Dataset in Figure EV3.xlsx
- EMM-2020-12146-V5_Source data_Figure EV3/EMM-2020-12146-V5_Statistics_EV Figure 3.xlsx
- __MACOSX/EMM-2020-12146-V5_Source data_Figure EV3/._EMM-2020-12146-V5_Statistics_EV Figure 3.xlsx
- EMM-2020-12146-V5_Source data_Figure EV4/
- EMM-2020-12146-V5_Source data_Figure EV4/.DS_Store
- __MACOSX/EMM-2020-12146-V5_Source data_Figure EV4/
- __MACOSX/EMM-2020-12146-V5_Source data_Figure EV4/._.DS_Store
- EMM-2020-12146-V5_Source data_Figure EV4/Dataset in Figure EV4.xlsx
- EMM-2020-12146-V5_Source data_Figure EV4/EMM-2020-12146-V5_Statistics_EV Figure 4.xlsx
- __MACOSX/EMM-2020-12146-V5_Source data_Figure EV4/._EMM-2020-12146-V5_Statistics_EV Figure 4.xlsx
- EMM-2020-12146-V5_Source data_Figure EV5/
- EMM-2020-12146-V5_Source data_Figure EV5/.DS_Store
- __MACOSX/EMM-2020-12146-V5_Source data_Figure EV5/
- __MACOSX/EMM-2020-12146-V5_Source data_Figure EV5/._.DS_Store
- EMM-2020-12146-V5_Source data_Figure EV5/Dataset in Figure EV5.xlsx
- EMM-2020-12146-V5_Source data_Figure EV5/EMM-2020-12146-V5_Statistics_EV Figure 5.xlsx
- __MACOSX/EMM-2020-12146-V5_Source data_Figure EV5/._EMM-2020-12146-V5_Statistics_EV Figure 5.xlsx
