# Supplementary material for: Disease‐specific phenotypes in iPSC‐derived neural stem cells with POLG mutations
Source: EMBO Mol Med. 2020 Aug 25;12(10):e12146. doi: 10.15252/emmm.202012146 (PMC7539330; doi:10.15252/emmm.202012146)
Supplement: Supplementary file 3 — Source Data for Expanded View and Appendix [file EMMM-12-e12146-s011.zip › EMM-2020-12146-V5_Source data_Appendix Figure S7/Dataset in Appendix Fig. S7.xlsx]

## Sheet: Appendix Figure S7
Appendix Figure S7
CTRL NSCs	WS5A NSCs	CP2A NSCs
0.721349	0.504028	0.4153583*
0.571389	0.237029	0.320905
0.398076	0.103286	0.272271
0.394751	0.412709	0.274389
0.421778	0.42572	0.26
0.487076	0.551037
	0.249281
	0.35
blue* indicates the outliers
