# Supplementary material for: Disease‐specific phenotypes in iPSC‐derived neural stem cells with POLG mutations
Source: EMBO Mol Med. 2020 Aug 25;12(10):e12146. doi: 10.15252/emmm.202012146 (PMC7539330; doi:10.15252/emmm.202012146)
Supplement: Supplementary file 3 — Source Data for Expanded View and Appendix [file EMMM-12-e12146-s011.zip › EMM-2020-12146-V5_Source data_Appendix Figure S7/EMM-2020-12146-V5_Statistics_Appendix Figure S7.xlsx]

## Sheet: Appendix Figure S7
Appendix Figure S7
	Outliers	Numbers?		Distribution				Statistics
CTRL NSCs	No			Cell	Distribution-test	Normal?			p-val (M-W)	Column1
WS5A NSCs	No			CTRL	0.17	no		WS5A VS. CTRL	0.037	sign
CP2A NSCs	Yes	0.415		WS5A	0.547	no		CP2A VS. CTRL	0.011	sign
				CP2A	0.164	no
