# Supplementary material for: Disease‐specific phenotypes in iPSC‐derived neural stem cells with POLG mutations
Source: EMBO Mol Med. 2020 Aug 25;12(10):e12146. doi: 10.15252/emmm.202012146 (PMC7539330; doi:10.15252/emmm.202012146)
Supplement: Supplementary file 3 — Source Data for Expanded View and Appendix [file EMMM-12-e12146-s011.zip › EMM-2020-12146-V5_Source data_Figure EV2/Dataset in Figure EV2.xlsx]

## Sheet: EV Fig. 2A, a
Figure EV2A,a
ESCs 1	ESCs 2		CTRL iPSCs 1	CTRL iPSCs 2		WS5A iPSCs 1	WS5A iPSCs 2		CP2A iPSCs 1	CP2A iPSCs 2
18056	36577		28701.5	51397		41739.5	8565		36632.5	2247
40020	88018.5		59828.5	118744		117611.5*	31462		47873	12072
23563	59051.5		42188	99039		52310	14236		114757*	9907
						78465			54678
blue* indicates the outliers

## Sheet: EV Fig. 2A, b
Figure EV2A,b
ESCs	CTRL iPSCs	WS5A iPSCs	CP2A iPSCs
18056	28701.5	41739.5	36632.5
40020	59828.5	117612	114757*
23563	42188	52310	2247
36577	51397	8565	12072
88018.5	118744	31462	9907
59051.5	99039	14236	47873
		78465	54678
blue* indicates the outliers

## Sheet: EV Fig. 2B, a
Figure EV2B,a
ESCs 1	ESCs 2		CTRL iPSCs 1	CTRL iPSCs 2		WS5A iPSCs 1	WS5A iPSCs 2		CP2A iPSCs 1	CP2A iPSCs 2
12786	20179		18425.5	40459		27994	7582		22241.5	2187
39393	80182.5		44021	99882		123143	29964.5		99346	13197
18803.5	39068.5		36072	71755		46585	11526		87645	8004

## Sheet: EV Fig. 2B, b
Figure EV2B,b
ESCs	CTRL iPSCs	WS5A iPSCs	CP2A iPSCs
12786	18425.5	27994	22241.5
39393	44021	123143*	99346
18803.5	36072	46585	2187
20179	40459	7582	13197
80182.5	99882	29964.5	8004
39068.5	71755	11526	87645
blue* indicates the outliers

## Sheet: EV Fig. 2C, a
Figure EV2C,a
ESCs 1	ESCs 2		CTRL iPSCs 1	CTRL iPSCs 2		WS5A iPSCs 1	WS5A iPSCs 2	WS5A iPSCs 3		CP2A iPSCs 1	CP2A iPSCs 2
26811	36492		50327	53719		63031	76090	74658.5		64410.5	81235
26824	34012		50345.5	54164		62183	78923	73823		69655	80563
26073	36230		51048	53190		60259	74244.5	74519.5		67659.5	79951
66557.5	41347.5		57975	96811		77148	90409	52510		52922	36718
67212.5	42118		57659	93922		82072	96782.5	52321		55050	35379
43748.5	43292		57292.5	93078.5		78325.5	98900	46035		51475.5	34933.5
32620.5	50337.5		48438	28439		40583.5	56791	51067
30585.5	49446		51075	28334		40458	57526	50167.5
29851	49656		50947.5	28487		39001	57170.5	49918.5

## Sheet: EV Fig. 2C, b
Figure EV2C,b
ESCs	CTRL iPSCs	WS5A iPSCs	CP2A iPSCs
26811	50327	63031	64410.5
26824	50345.5	62183	69655
26073	51048	60259	67659.5
66557.5	57975	77148	52922
67212.5	57659	82072	55050
43748.5	57292.5	78325.5	51475.5
32620.5	48438	40583.5	81235
30585.5	51075	40458	80563
29851	50947.5	39001	79951
36492	53719	76090	36718
34012	54164	78923	35379
36230	53190	74244.5	34933.5
41347.5	96811*	90409
42118	93922*	96782.5
43292	93078.5*	98900
50337.5	28439*	56791
49446	28334*	57526
49656	28487*	57170.5
		74658.5
		73823
		74519.5
		52510
		52321
		46035
		51067
		50167.5
		49918.5
blue* indicates the outliers
