# Supplementary material for: Disease‐specific phenotypes in iPSC‐derived neural stem cells with POLG mutations
Source: EMBO Mol Med. 2020 Aug 25;12(10):e12146. doi: 10.15252/emmm.202012146 (PMC7539330; doi:10.15252/emmm.202012146)
Supplement: Supplementary file 3 — Source Data for Expanded View and Appendix [file EMMM-12-e12146-s011.zip › EMM-2020-12146-V5_Source data_Figure EV2/EMM-2020-12146-V5_Statistics_EV Figure 2.xlsx]

## Sheet: Fig. EV2 statistic information
Figure EV2
Figure EV2A,a
No outliers
Figure EV2A,b
	Outliers	Numbers?		Distribution				Statistics
ESCs	No			Cell	Distribution-test	Normal?			p-val (M-W)	Column1	t-test
CTRL iPSCs	No			CTRL	0.471	yes		WS5A VS. CTRL	0.317	ns	0.412
WS5A iPSCs	No			WS5A	0.54	yes		CP2A VS. CTRL	0.055	ns/sing	0.041
CP2A iPSCs	Yes	114757		CP2A	0.341	yes
Figure EV2B,a
No outliers
Figure EV2B,b
	Outliers	Numbers?		Distribution				Statistics
CTRL iPSCs	No			Cell	Distribution-test	Normal?			p-val (M-W)	Column1
WS5A iPSCs	Yes	123143		CTRL	0.526	yes		WS5A VS. CTRL	0.1	ns
CP2A iPSCs	No			WS5A	0.648	yes		CP2A VS. CTRL	0.262	ns
				CP2A	0.049	no
Figure EV2C,a
No outliers
Figure EV2C,b
	Outliers	Numbers?		Distribution				Statistics
ESCs	No			Cell	Distribution-test	Normal?			p-val (M-W)	Column1	t-test
CTRL iPSCs	Yes*	(6 numbers, down)		CTRL	0.161	yes		WS5A VS. CTRL	0.048	sign	0.001
WS5A iPSCs	No			WS5A	0.241	yes		CP2A VS. CTRL	0.225	ns	0.254
CP2A iPSCs	No			CP2A	0.17	yes
	*96811.0 93922.0 93078.5 28439.0 28334.0 28487.0
