# Supplementary material for: Disease‐specific phenotypes in iPSC‐derived neural stem cells with POLG mutations
Source: EMBO Mol Med. 2020 Aug 25;12(10):e12146. doi: 10.15252/emmm.202012146 (PMC7539330; doi:10.15252/emmm.202012146)
Supplement: Supplementary file 3 — Source Data for Expanded View and Appendix [file EMMM-12-e12146-s011.zip › EMM-2020-12146-V5_Source data_Figure EV3/Dataset in Figure EV3.xlsx]

## Sheet: Figure EV3A
Figure EV3A
NSCs p2	NSCs p7	NSCs p12	NSCs p17
65527	757670	322150	23120
69881	762656	351363	13789
54678.5	860591	357248	25200
25500	27700	242573
249896	230397	235686
245579	265121	243167
254533	266371

## Sheet: Figure EV3B
Figure EV3B
NSCs p2	NSCs p7	NSCs p12	NSCs p17
24290	24229	25473	27403.5
25043.5	23178.5	25125.5	26231.5
26339	21670.5	23126.5	6009
19600	35100	11782.5	4913
6650	11030.5	10516	5462
7188	10049.5	10607.5
6616	11747
