# Supplementary material for: Disease‐specific phenotypes in iPSC‐derived neural stem cells with POLG mutations
Source: EMBO Mol Med. 2020 Aug 25;12(10):e12146. doi: 10.15252/emmm.202012146 (PMC7539330; doi:10.15252/emmm.202012146)
Supplement: Supplementary file 3 — Source Data for Expanded View and Appendix [file EMMM-12-e12146-s011.zip › EMM-2020-12146-V5_Source data_Figure EV3/EMM-2020-12146-V5_Statistics_EV Figure 3.xlsx]

## Sheet: Fig. EV3 statistic information
Figure EV3
Figure EV3A
Outliers				Distribution				Statistics
	Outliers	Numbers?		Cell	Distribution-test	Normal?			p-val (M-W)	Column1
NSCs p2	No			NSCs p2	0.02	No		p2 vs p7	0.048	Sig
NSCs p7	No			NSCs p7	0.144	Yes		p2 vs p12	0.086	Sig
NSCs p12	No			NSCs p12	0.061	Yes		p2 vs p17	0.017	Sig
NSCs p17	No			NSCs p17	0.328	Yes		p7 vs p12	0.668	ns
								p7 vs p17	0.017	Sig
								p12 vs p17	0.02	Sig
Figure EV3B
Outliers				Distribution				Statistics
	Outliers	Numbers?		Cell	Distribution-test	Normal?			p-val (M-W)	Column1
NSCs p2	No			NSCs p2	0.031	No		p2 vs p7	0.655	ns
NSCs p7	No			NSCs p7	0.283	Yes		p2 vs p12	0.568	ns
NSCs p12	No			NSCs p12	0.028	No		p2 vs p17	0.465	ns
NSCs p17	No			NSCs p17	0.018	No		p7 vs p12	1	ns
								p7 vs p17	0.372	ns
								p12 vs p17	0.584	ns
