# Supplementary material for: Disease‐specific phenotypes in iPSC‐derived neural stem cells with POLG mutations
Source: EMBO Mol Med. 2020 Aug 25;12(10):e12146. doi: 10.15252/emmm.202012146 (PMC7539330; doi:10.15252/emmm.202012146)
Supplement: Supplementary file 3 — Source Data for Expanded View and Appendix [file EMMM-12-e12146-s011.zip › EMM-2020-12146-V5_Source data_Figure EV4/Dataset in Figure EV4.xlsx]

## Sheet: Figure EV4A
Figure EV4A
CTRL iPSCs	WS5A iPSCs	CP2A iPSCs
364279	254293	281867
237352	162860	416541
208418	288429	214136
364279	254293	281867
237352	162860	416541
208418	288429	214136
147294	84332	45195
828899*	86066	62180
224016	390625	197917
274228	187287	395755
373881	154763	198654
104988	165010	288429
99501	405109	189707
352848	63758	146004
	182681	146252
	172204	164012
blue* indicates the outliers

## Sheet: Figure EV4B
Figure EV4B
CTRL iPSCs	WS5A iPSCs	CP2A iPSCs
30.608	30.308	27.935
8.198	4.489	28.615
10.094	3.916	2.646
9.814	5.039	3.37
26.945	4.487	3.45
15.979	22.645	1.061
4.322	6.697	62.883*
7.101	8.405	10.764
7.816	8.785	3.916
7.212	61.408*	19.14
22.551	3.651	12.52
	8.245	2.167
	8.493	2.12
blue* indicates the outliers

## Sheet: Figure EV4C
Figure EV4C
CTRL Fibroblasts	WS5A Fibroblasts	CP2A Fibroblasts
112513	45046	7214
246208	28097	18096
271642	33684	5420
215767	258400	205381
99534		221501
112668

## Sheet: Figure EV4D
Figure EV4D
CTRL Fibroblasts	WS5A Fibroblasts	CP2A Fibroblasts
0.375	0.139	0.023
2.007	0.092	0.045
2.325	0.136	0.023
1.715	0.397	0.364
0.138		0.384
0.203

## Sheet: Figure EV4E
Figure EV4E
CTRL NSCs	WS5A NSCs	CP2A NSCs
22891	3581*	244499
35381	73802	192219
31360.5	96844	145616
19317	75540	83137
25140.5	85457	69078
182470*	65691	82754
166789.5*	4241*	218164
175820*	147917	182561
32187.5	22235*
27835	60394
27085.5	13602*
23205	92551
23335.5	236845
22132	256971
35272	126196
37820.5	135098
33049
68454
68887.5
59979
57587
60452
265897*
230758.5*
63886
92273
294984.5*
32698.5
121112
9349
9109.5
blue* indicates the outliers

## Sheet: Figure EV4F
Figure EV4F
CTRL NSCs	WS5A NSCs	CP2A NSCs
3057	3236	4341
2698	3137	2936
5897	1662	11767
4370	1988	5644
6987	5978	2693
3914	2872	2227
79701.5	3157	12385
70953	4457	4472
	4837	4033
	139726.5*	3768
	132226.5*	2915
	39791	2132
	37604	403928.5*
		551585*
		252506
		240081
blue* indicates the outliers
