# Supplementary material for: Disease‐specific phenotypes in iPSC‐derived neural stem cells with POLG mutations
Source: EMBO Mol Med. 2020 Aug 25;12(10):e12146. doi: 10.15252/emmm.202012146 (PMC7539330; doi:10.15252/emmm.202012146)
Supplement: Supplementary file 3 — Source Data for Expanded View and Appendix [file EMMM-12-e12146-s011.zip › EMM-2020-12146-V5_Source data_Figure EV4/EMM-2020-12146-V5_Statistics_EV Figure 4.xlsx]

## Sheet: Fig. EV4 statistic information
Figure EV4
Figure EV4A
Outliers				Distribution				Statistics
	Outliers	Numbers?		Cell	Distribution-test	Normal?			p-val (M-W)	Column1
CTRL iPSCs	Yes	828899		CTRL	0.191	yes		WS5A VS. CTRL	0.313	ns
WS5A iPSCs	No			WS5A	0.202	yes		CP2A VS. CTRL	0.598	ns
CP2A iPSCs	No			CP2A	0.301	yes
Figure EV4B
Outliers				Distribution				Statistics
	Outliers	Numbers?		Cell	Distribution-test	Normal?			p-val (M-W)	Column1
CTRL iPSCs	No			CTRL	0.029	no		WS5A VS. CTRL	0.169	ns
WS5A iPSCs	Yes	61,41		WS5A	0.048	no		CP2A VS. CTRL	0.14	ns
CP2A iPSCs	Yes	62,88		CP2A	0.006	no
Figure EV4C
Outliers				Distribution				Statistics
	Outliers	Numbers?		Cell	Distribution-test	Normal?			p-val (M-W)	Column1
CTRL iPSCs	No			CTRL	0.124	yes		WS5A VS. CTRL	0.136	ns
WS5A iPSCs	No			WS5A	0.008	no		CP2A VS. CTRL	0.144	ns
CP2A iPSCs	No			CP2A	0.022	no
Figure EV4D
Outliers				Distribution				Statistics
	Outliers	Numbers?		Cell	Distribution-test	Normal?			p-val (M-W)	Column1	t-test
CTRL iPSCs	No			CTRL	0.113	yes		WS5A VS. CTRL	0.088	ns	0.265
WS5A iPSCs	No			WS5A	0.049	no		CP2A VS. CTRL	0.067	ns	0.002
CP2A iPSCs	No			CP2A	0.019	no
Figure EV4E
Cell	Outliers?	Number	Column1	Column2	Column3	Column4	Column5		Cell	Distribution-test	Normal?			p-val (M-W)	Column1
CTRL	yes	182470	166790	175820	265897	230758	294984		CTRL	0.003	no		WS5A VS. CTRL	0.019	sign
WS5A	no								WS5A	0.096	yes		CP2A VS. CTRL	7.9e-05	sign
CP2A	no								CP2A	0.33	yes
CP2A iPSCs	No			CP2A	0.033	yes
Figure EV4F
Outliers				Distribution				Statistics
	Outliers	Numbers?		Cell	Distribution-test	Normal?			p-val (M-W)	Column1	t-test
CTRL iPSCs	No			CTRL	0.000291	no		WS5A VS. CTRL	0.322	ns	0.04
WS5A iPSCs	Yes	139726,5; 132226,5		WS5A	1.1e-05	no		CP2A VS. CTRL	0.495	ns	0.001
CP2A iPSCs	Yes	403925,5; 551585		CP2A	3e-06	no
