# Supplementary material for: Disease‐specific phenotypes in iPSC‐derived neural stem cells with POLG mutations
Source: EMBO Mol Med. 2020 Aug 25;12(10):e12146. doi: 10.15252/emmm.202012146 (PMC7539330; doi:10.15252/emmm.202012146)
Supplement: Supplementary file 3 — Source Data for Expanded View and Appendix [file EMMM-12-e12146-s011.zip › EMM-2020-12146-V5_Source data_Figure EV5/Dataset in Figure EV5.xlsx]

## Sheet: Figure EV5
Figure EV5
CTRL NSCs	WS5A NSCs	CP2A NSCs
67	95	146
29	71	105
34.5	105	110
		155
		121
		110
