# Supplementary material for: Disease‐specific phenotypes in iPSC‐derived neural stem cells with POLG mutations
Source: EMBO Mol Med. 2020 Aug 25;12(10):e12146. doi: 10.15252/emmm.202012146 (PMC7539330; doi:10.15252/emmm.202012146)
Supplement: Supplementary file 3 — Source Data for Expanded View and Appendix [file EMMM-12-e12146-s011.zip › EMM-2020-12146-V5_Source data_Figure EV5/EMM-2020-12146-V5_Statistics_EV Figure 5.xlsx]

## Sheet: Fig. EV5 statistic information
Figure EV5
Outliers				Distribution				Statistics
	Outliers	Numbers?		Cell	Distribution-test	Normal?			p-val (M-W)	Column1
CTRLNSCs	No			CTRL	0.257	yes		WS5A VS. CTRL	0.05	ns
WS5A NSCs	No			WS5A	0.554	yes		CP2A VS. CTRL	0.02	ns
CP2A NSCs	No			CP2A	0.149	yes
