# Supplementary material for: Disease‐specific phenotypes in iPSC‐derived neural stem cells with POLG mutations
Source: EMBO Mol Med. 2020 Aug 25;12(10):e12146. doi: 10.15252/emmm.202012146 (PMC7539330; doi:10.15252/emmm.202012146)
Supplement: Supplementary file 5 — Source Data for Figure 1 [file EMMM-12-e12146-s003.zip › Dataset in Figure 1.xlsx]

## Sheet:  Figure 1C
Figure 1C
	Lin28A								NANOG								POU5F1
ESCs 1	0.718929	0.4773	1.962499*	0.937311	0.573829	0.554233			0.845235*	0.566826	0.649554	0.676305	0.712386				0.940041	0.765808	1.40798	1.33556	1.3018	0.83447	0.680013
ESCs 2	0.602727	0.329837	0.385705	0.436576	0.369406	0.514752	0.534028		0.724844	0.594316	0.737222	0.93025	0.9207	0.799682	0.445658		0.894449	0.624814	1.01154	0.628077	0.931983	0.801208	0.542581
CTRL iPSCs1	0.336257	0.413121	0.528064	0.585433					0.551744	0.49055	0.467557	0.821023					0.59771	0.554435	0.536503	0.641993
CTRL iPSCs2	0.38439	0.574328	0.654332	0.545595					1.20787	1.00279	0.934396	1.28815					1.00681	0.792604	0.76368	0.72052
WS5A iPSCs 1	0.48591	0.504685	0.427168	0.343822					0.618182	0.42501	0.54093	0.654533					0.658155	0.71421	0.614838	0.72045
WS5A iPSCs 2	0.418431	0.528589	0.459761	0.32377					1.24002	0.570397	0.54428	0.834534					0.724142	0.600765	0.552603	0.625937
WS5A iPSCs 3	0.558363	0.750116	0.637032	0.424747					1.12278	0.845798	0.689719	0.91114					0.762849	0.886931	0.721415	0.76907
CP2A iPSCs 1	0.506179	0.589958	0.480148	0.478422					0.779874	0.492667	0.48582	0.510012					0.834415	0.771944	0.739584	0.481892
CP2A iPSCs 2	0.469171	0.636783	0.545278	0.537165					0.313744	0.697623	0.301158	0.299291					0.578844	0.544211	0.326819	0.398918
blue* indicates the outliers

## Sheet: Figure 1D, a
Figure 1D, a
ESCs 1	ESCs 2		CTRL iPSCs 1	CTRL iPSCs 2		WS5A iPSCs 1	WS5A iPSCs 2	WS5A iPSCs 3		CP2A iPSCs 1	CP2A iPSCs 2
2307.5	1321		2118.5	1844.5		571	250	310		170	1129
2142	1114		2066	1731		648.5	220	270		133	615
2346	1321.5		2131.5	1782		574	170.5	225		119	614
2237.5	2757		930	1273		446.5				1172	557.5
2091	2631			1273						1271	1250
2353	2580			1227						1201	1022
2192	1980									568	1239
1793	2011									519
1852	2011									480

## Sheet: Figure 1D, b
Figure 1D, b
ESCs	CTRL iPSCs	WS5A iPSCs	CP2A iPSCs
2307.5	2118.5	571	170
2142	2066	648.5	133
2346	2131.5	574	119
2237.5	930	446.5	1172
2091	1844.5	250	1271
2353	1731	220	1201
2192	1782	170.5	568
1793	1273	310	519
1852	1273	270	480
1321	1227	225	1129
1114			615
1321.5			614
2757			557.5
2631			1250
2580			1022
1980			1239
2011
2011

## Sheet: Figure 1E, a
Figure 1E, a
ESCs 1	ESCs 2		CTRL iPSCs 1	CTRL iPSCs 2		WS5A iPSCs 1	WS5A iPSCs 2		CP2A iPSCs1	CP2A iPSCs 2
51381	64645.5		66628.5	38753		56732	42755		51752	28247
50608	59981		64769.5	39250		55737	40873.5		48270	27262.5
51268.5	61909		62688	38449		48154	39577		52492	26892.5
46251.5	39308		50896.5	49147		45982	35643		56593.5	38814
45256	39829		42705.5	48639.5			34543		57336.5	38153
45105	37259		40072.5	49336.5			34370		55227.5	37345
38135	28108		41565	50176			32853.5		50540	53012
37861	28174.5			50153			31903		49114	48332
37443	28087.5			49315			32279		49191.5

## Sheet: Figure 1E,b
Figure 1E,b
ESCs	CTRL iPSCs	WS5A iPSCs	CP2A iPSCs
51381	66628.5*	56732	51752
50608	64769.5	55737	48270
51268.5	62688	48154	52492
46251.5	50896.5	45982	56593.5
45256	2352	42755	57336.5
45105	2280	40873.5	55227.5
38135	42705.5	39577	50540
37861	40072.5	35643	49114
37443	41565	34543	49191.5
64645.5	38753	34370	28247
59981	39250	32853.5	27262.5
61909	38449	31903	26892.5
39308	49147	32279	38814
39829	48639.5		38153
37259	49336.5		37345
28108	50176		53012
28174.5	50153		48332
28087.5	49315
blue* indicates the outliers
