# Supplementary material for: Disease‐specific phenotypes in iPSC‐derived neural stem cells with POLG mutations
Source: EMBO Mol Med. 2020 Aug 25;12(10):e12146. doi: 10.15252/emmm.202012146 (PMC7539330; doi:10.15252/emmm.202012146)
Supplement: Supplementary file 5 — Source Data for Figure 1 [file EMMM-12-e12146-s003.zip › EMM-2020-12146-V5_Statistics_Figures 1.xlsx]

## Sheet: Fig. 1 statistic information
Figure 1.
Fig.1C.
In ESCs1	Column1	Outliers?	Value
	lin28A	Yes	1.9625
	NanoG	Yes	0.845235
	POU5F1	No
Fig.1Da. No outliers.
Fig.1Db. No outliers.
	p-val (M-W)
WS5A VS. CTRL	0.000156
CP2A VS. CTRL	0.000224
Fig.1Ea. No outliers.
Fig.1Eb.
Cell	Outliers?	Number		Cell	Distribution-test	Nornal?			p-val (M-W)	Column1	Column2
ESCs	No			CTRL	0.0337058	NO		WS5A VS. CTRL	0.168	No sign
CTRL	Yes	66628.5		WS5A	0.0793688	Yes		CP2A VS. CTRL	0.748	No sign
WS5A	No			CP2A	0.0195595	NO
CP2A	No
