# Supplementary material for: Disease‐specific phenotypes in iPSC‐derived neural stem cells with POLG mutations
Source: EMBO Mol Med. 2020 Aug 25;12(10):e12146. doi: 10.15252/emmm.202012146 (PMC7539330; doi:10.15252/emmm.202012146)
Supplement: Supplementary file 6 — Source Data for Figure 2 [file EMMM-12-e12146-s004.zip › Dataset in Figure 2.xlsx]

## Sheet: Figure 2C
Figure 2C
CTRL iPSCs	WS5A iPSCs	CP2A iPSCs
13494*	10576*	11648*
16915	50318	85659
15254	60925	94629
44122	30046	24676
50871	22660	20127
63461	106513	9481*
9440*	34281	52735
78820	44122	104616
90981	12477	8692
14950	13197	6412
16213	8811*	16989
28886	30686	11252
	39484
	25644
blue* indicates the outliers

## Sheet: Figure 2D
Figure 2D
CTRL iPSCs	WS5A iPSCs	CP2A iPSCs
30173*	16810*	23374*
21454	23111	29569
21520	16853	13391
10940	16245	17448
11871	11184	13725
13482	24035	16960*
13623*	12599	15506
18799	10940	19690
22227	20907	13384
8833	18817	13825
9498	14680*	7733
18709	15904	5166
	8482
	8191
blue* indicates the outliers

## Sheet: Figure 2E
Figure 2E
CTRL iPSCs	WS5A iPSCs	CP2A iPSCs
2.22	1.59	2.01
1.27	0.46	0.35
1.41	0.28	0.14
0.25	0.54	0.71
0.23	0.49	0.69
0.21	0.23	0.58
1.44	0.37	1.79
0.24	0.25	0.29
0.24	1.68	0.19
0.59	1.43	1.55
0.59	1.67	2.15
0.65	0.52	0.46
	0.22	0.46
	0.32

## Sheet: Figure 2F
Figure 2E
CTRL iPSCs	WS5A iPSCs	CP2A iPSCs
471721	274912	181282
331169	154945	221626
254059	107465	156341
460471	157325	194668
476340	146728	233041
371143	232013	195792
	236154	104949
	290840	156022
	268122
	170478

## Sheet: Figure 2G
Figure 2G
CTRL iPSCs	WS5A iPSCs	CP2A iPSCs
201998	202175	248586
187120	167668	219270
215898	145352	193668
151506	175770	187025
198746	196674	198009
198092	235716	170235
167171	159179	167197
166644	186696	128565
	182042
	217205
	145432
	153992

## Sheet: Figure 2H
Figure 2H
CTRL iPSCs	WS5A iPSCs	CP2A iPSCs
1.9021	1.3085	0.9901
0.8552	0.702	2.1157
1.9093	1.7676	3.3133*
2.3378	1.1431	2.0656
1.1267	0.8066	1.0176
1.3405	0.9041	0.6291
0.8394	0.3264	0.668
0.9602	0.6304	0.9212
1.556	0.5631	0.4404
0.7251	0.4562	1.4603
	0.6794	1.0297
	1.963	0.7945
	1.7326
	2.3948*
	1.2515
	1.0664
	0.7212
blue* indicates the outliers

## Sheet: Figure 2I
Figure 2I
CTRL iPSCs	WS5A iPSCs	CP2A iPSCs
1006.97	1365.29	330.515
791.904	2036.93	2825.39
2313.34	804.158	1911.58
3144.92	3978.35	595.497
2510.76	2242.33	4053.84
1285.53	2010.94	1724.96
6790.4958*	2580.96	2000.82
1482.47	923.892	3342.58
475.536	925.834	1579.66
796.377	391.726
	1676.75
	2882.8
	617.503
blue* indicates the outliers
