# Supplementary material for: Disease‐specific phenotypes in iPSC‐derived neural stem cells with POLG mutations
Source: EMBO Mol Med. 2020 Aug 25;12(10):e12146. doi: 10.15252/emmm.202012146 (PMC7539330; doi:10.15252/emmm.202012146)
Supplement: Supplementary file 6 — Source Data for Figure 2 [file EMMM-12-e12146-s004.zip › EMM-2020-12146-V5_Statistics_Figures 2.xlsx]

## Sheet: Fig. 2 statistic information
Figure 2.
Fig.2C.
Outliers				Distribution				Statistics (Mann-Whitney)
Cell	Outliers?	Number		Cell	Distribution-test	Nornal?			p-val (M-W)	Column1
CTRL	No			CTRL	0.036	NO		WS5A VS. CTRL	0.574	No sign
WS5A	Yes	106513		WS5A	0.597	Yes		CP2A VS. CTRL	0.686	No sign
CP2A	No			CP2A	0.005	NO
Fig.2D.
Outliers				Distribution				Statistics (Mann-Whitney/t-test)
Cell	Outliers?	Number		Cell	Distribution-test	Nornal?			p-val (M-W)	Sign?	p-val (t-test)	Sign?2
CTRL	No			CTRL	0.346	Yes		WS5A VS. CTRL	0.738	No sign	0.618	No sign
WS5A	No			WS5A	0.712	Yes		CP2A VS. CTRL	0.843	No sign	0.603	No sign
CP2A	Yes	29569/5166		CP2A	0.717	Yes
Fig.2E.
Outliers				Distribution				Statistics (Mann-Whitney)
Cell	Outliers?	Number		Cell	Distribution-test	Nornal?			p-val (M-W)	Sign?
CTRL	No			CTRL	0.02	No		WS5A VS. CTRL	0.959	No sign
WS5A	No			WS5A	0.001	No		CP2A VS. CTRL	0.703	No sign
CP2A	No			CP2A	0.015	No
Fig.2F.
Outliers				Distribution				Statistics (Mann-Whitney/t-test)
Cell	Outliers?	Number		Cell	Distribution-test	Nornal?			p-val (M-W)	Sign?	P-val(t-test)	Sign
CTRL	No			CTRL	0.254	Yes		WS5A VS. CTRL	0.003	Sign	0.00022	Sign
WS5A	No			WS5A	0.337	Yes		CP2A VS. CTRL	0.002	Sign	0.001	Sign
CP2A	No			CP2A	0.737	Yes
Fig.2G.
Outliers				Distribution				Statistics (Mann-Whitney/t-test)
Cell	Outliers?	Number		Cell	Distribution-test	Nornal?			p-val (M-W)	Sign?	P-val(t-test)	Sign
CTRL	No			CTRL	0.59	Yes		WS5A VS. CTRL	0.589	NO	0.667	No
WS5A	No			WS5A	0.696	Yes		CP2A VS. CTRL	0.916	No	0.835	No
CP2A	No			CP2A	0.976	Yes
Fig.2H.
Outliers				Distribution				Statistics (Mann-Whitney/t-test)
Cell	Outliers?	Number		Cell	Distribution-test	Nornal?			p-val (M-W)	Sign?	P-val(t-test)	Sign
CTRL	No			CTRL	0.334	Yes		WS5A VS. CTRL	0.073	No	0.101	No
WS5A	Yes	2.3948		WS5A	0.222	Yes		CP2A VS. CTRL	0.291	No	0.318	No
CP2A	Yes	3.3133		CP2A	0.067	Yes
Fig.2I.
Outliers				Distribution				Statistics (Mann-Whitney/t-test)
Cell	Outliers?	Number		Cell	Distribution-test	Nornal?			p-val (M-W)	Sign?	P-val(t-test)	Sign
CTRL	Yes	6790		CTRL	0.331	Yes		WS5A VS. CTRL	0.713	No	0.66	No
WS5A	No			WS5A	0.521	Yes		CP2A VS. CTRL	0.354	No	0.333	No
CP2A	No			CP2A	0.818	Yes
