# Supplementary material for: Disease‐specific phenotypes in iPSC‐derived neural stem cells with POLG mutations
Source: EMBO Mol Med. 2020 Aug 25;12(10):e12146. doi: 10.15252/emmm.202012146 (PMC7539330; doi:10.15252/emmm.202012146)
Supplement: Supplementary file 7 — Source Data for Figure 3 [file EMMM-12-e12146-s005.zip › Dataset in Figure 3.xlsx]

## Sheet: Figure 3C
Figure 3C
	POU5F1							Nestin							Pax 6
ipsc	17216.5	10528.5	42985.5	42771.5	41926.5			727.5	12923.5	21387	9856.5	20729.5	14096.5		38025	32653.5	53941.5	42102	55763.5	45005.5
NI day 1	14506	12730	13856	34320.5	43879	42282		40942	41726	19462	17623	17491.5			97360	97705	83071	88139.5
NI day 2	21991	22356	20969	31080.5	33818.5	32866.5		48392.5	47654	43057	17234.5	16310.5	14124.5		128210	115791	101265	29149.5	38039.5	32084.5
NI day 3	16128	17274.5	14399	6757	6079	7247.5		9317.5	8671	34588.5	31882.5	30508.5			102740	103692	103106
NI day 4	5179	5556	6810	-1490	-1707	-1436		43241	44926	44078	38047.5	40852.5	37147		50958	62847	58363.5	90610.5	97599.5	88401
NI day 5	2414	2632	2828	2712	1808	1152		24151	29898	29159	33085.5	32405.5	33353		50407.5	51110	48869	93034.5	90272.5	82773.5
