# Supplementary material for: Disease‐specific phenotypes in iPSC‐derived neural stem cells with POLG mutations
Source: EMBO Mol Med. 2020 Aug 25;12(10):e12146. doi: 10.15252/emmm.202012146 (PMC7539330; doi:10.15252/emmm.202012146)
Supplement: Supplementary file 7 — Source Data for Figure 3 [file EMMM-12-e12146-s005.zip › EMM-2020-12146-V5_Statistics_Figures 3.xlsx]

## Sheet: Fig. 3 statistic information
Figure 3C-marker expression
No outliers in any group
Distribution: non-parametric
Statistics (Mann-Whitney)
Column1	POU5F1 p-val (M-W)	NESTIN p-val (M-W)2	PAX6 p-val (M-W)3
ipsc vs. NI day 1	0.715	0.1	0.011
ipsc vs. NI day 2	0.584	0.05	0.749
ipsc vs. NI day 3	0.045	0.361	0.02
ipsc vs. NI day 4	0.006	0.004	0.01
ipsc vs. NI day 5	0.006	0.004	0.05
