# Supplementary material for: Disease‐specific phenotypes in iPSC‐derived neural stem cells with POLG mutations
Source: EMBO Mol Med. 2020 Aug 25;12(10):e12146. doi: 10.15252/emmm.202012146 (PMC7539330; doi:10.15252/emmm.202012146)
Supplement: Supplementary file 8 — Source Data for Figure 4 [file EMMM-12-e12146-s006.zip › Dataset in Figure 4.xlsx]

## Sheet: Figure 4A
Figure 4A
	PAX6				NESTIN				SOX2
ESCs 1	3.67916	0.599651	0.453266		1.19493	0.851687	0.982598		3.03597	1.04934	0.313895
ESCs 2	8.04e-07	5.39e-06	8.89e-06		0.408623	0.152373	0.074531		1.54e-08	6.79e-07	1.21e-06
CTRL iPSCs 1	2.37e-05	4.09e-08	9.44e-07		0.027323	4.01685	0.239927		1.6e-06	7.15e-09	1.38e-07
CTRL iPSCs 2	2.21e-05	8.78e-07	3.4e-06		0.089659	0.809624	0.05515		1.05e-06	2.17e-07	8.51e-07
WS5A iPSCs 1	2.53e-06	2.86e-06	2.34e-08		0.252593	0.295571	44.8675		5.25e-07	1.38e-05	5.65e-09
WS5A iPSCs 2	9.87e-07	2.26e-07	3.07e-07		0.142222	1.51495	9.53295		1.52e-07	5.69e-08	6.65e-09
WS5A iPSCs 3	5.6e-07	1.66e-10	4.02e-07		1.51127	6.67706	10.0987		1.7e-07	6.88e-10	5.52e-08
CP2A iPSCs 1	5.88e-06	8.53e-05	7.5e-05		0.216639	0.022618	0.1228		2.08e-07	6.11e-06	3.21e-06
CP2A iPSCs 2	1.16e-07	2.52e-08	1.21e-07		7.1359	45.3653	6.51816		9.99e-08	3.85e-09	5.45e-09

## Sheet: Figure 4B
Figure 4B
ESCs NSCs	CTRL NSCs	WS5A NSCs	CP2A NSCs
228560	154726	11592	410260
187467	161175	11100.5	401208
235367	171044	11734.5	389710
297815	158136	46890	661488
284389	162336	32741.5	660464
302825	151491	31329	573380
238857	104861	30614	229461
246610	107219	29133.5	230399
234836	104843	247802	229936
44610	354074	228839	109056
50272	349878	231807	113372
15070	393678	130992	113326
	1097973*	135396	91391
	1132451*	142223	17373
	1037815*	142612	16031
	314223	151673	16440
	339303	152586
	348143	284999
	481034	297643
	491742	267466
	536465	804499.5*
		657956*
		671672*
blue* indicates the outliers

## Sheet: Figure 4C
Figure 4C
ESCs NSCs	CTRL NSCs	WS5A NSCs	CP2A NSCs
687252	62705.5	43084	108480
758170	61688	41937	103522
682963	61613.5	44229.5	102224
255442	41058	76321	135094
268320	42838.5	75008	138814
277586	42797	150443*	130808
241127	38862	142618.5*	135094
247418	38889	137839.5*	138814
234532	39440.5	96704.5	130808
105479	110087	79498	78042
123136	112452	82716.5	73411.5
17129.5	114024	44085.5	76347
	210808	48442.5	125714
	208155	49659	127783
	212216	50894	123868
	83988	51580	126684
	90247	56418	125684
	90832	61537.5	122900
	30327	82673.5
	41007
	41035
blue* indicates the outliers
