# Supplementary material for: Disease‐specific phenotypes in iPSC‐derived neural stem cells with POLG mutations
Source: EMBO Mol Med. 2020 Aug 25;12(10):e12146. doi: 10.15252/emmm.202012146 (PMC7539330; doi:10.15252/emmm.202012146)
Supplement: Supplementary file 8 — Source Data for Figure 4 [file EMMM-12-e12146-s006.zip › EMM-2020-12146-V5_Statistics_Figures 4.xlsx]

## Sheet: Fig. 4 statistic information
Figure 4s
Figure 4A-Gene expression NSCs
No outliers.
Figure 4B-PAX6 expression NSCs
Cell	Outliers?	Number	Column1	Column2
ESCs	No
CTRL	Yes	1097973	1132451	1037815
WS5A	Yes	804500	657956	671672
CP2A	No
Figure 4C-NESTIN expression NSCs
Cell	Outliers?	Number	Column1	Column2
ESCs	No
CTRL	No
WS5A	Yes	150443	142618	137840
CP2A	No
