# Supplementary material for: Disease‐specific phenotypes in iPSC‐derived neural stem cells with POLG mutations
Source: EMBO Mol Med. 2020 Aug 25;12(10):e12146. doi: 10.15252/emmm.202012146 (PMC7539330; doi:10.15252/emmm.202012146)
Supplement: Supplementary file 9 — Source Data for Figure 5 [file EMMM-12-e12146-s007.zip › Dataset in Figure 5.xlsx]

## Sheet: Figure 5B
Figure 5B
CTRL NSCs	WS5A NSCs	CP2A NSCs
287830	507715*	711616
288694	60603	504831
295516	104965	322925
594093	46054	155804
507664	108338	168041
404013	74914	409640
395517	88141	299132
384226	91548	298925
432709	238587	159837
443070	38050	223042
441669	59950
305387	445892*
409143	557955*
423151	129725
421745	73830
416462	67528
182663	161439
205650	180597
359213	339433
77625.5*	35179
148419	39195
248419	13470
16185.5
324896
30927
31551.5
31004
blue* indicates the outliers

## Sheet: Figure 5C
Figure 5C
CTRL NSCs	WS5A NSCs	CP2A NSCs
66548	18049	119001
77162	31068	22274
73489	9732	108379
166857	32331	121011
55305	20837	71075
174751	13005	91323
171362	13332
166342	72166
214643	49505
225861	67764
220134	78476
179053	23923
194288	22066
205354	77344
204768
199896
24335
34176.5
210401
83397.5
146665
209948
101746
251582
131376
132449
127194

## Sheet: Figure 5D
Figure 5D
CTRL NSCs	WS5A NSCs	CP2A NSCs
0.43	0.46	0.59
0.5	0.3	0.51
0.23	0.3	0.5
0.27	0.21	0.76*
0.25	0.3	0.13*
0.28	0.28
0.11	0.15	0.43
0.43	0.15	0.36
0.43	0.3	0.4
0.43	0.56	0.44
0.5	0.53	0.41
0.51	0.59
0.5	0.6
0.59	0.32
0.47	0.33
0.49	0.48
0.49
0.48
0.13
0.17
0.59
1.07
0.99
0.85
6.28627475*
0.77
4.24793869*
4.19786698*
4.1025029*

## Sheet: Figure 5E
Figure 5E
CTRL NSCs	WS5A NSCs	CP2A NSCs
418245	318582	132853
284471	172777	180657
750912.4*	254000	162194
273917	264278	92248.4
263422	316456	97903.9
274517	178661	266690*
301715	245765	153237
295659	180258
	230513
	251584
blue* indicates the outliers

## Sheet: Figure 5F
Figure 5F
CTRL Fibroblasts	WS5A Fibroblasts	CP2A Fibroblasts
234788	258907	217808
96456	243327	203577
105206	220326	182469
39451*	125088	169890
195920	153598	154192
159625
blue* indicates the outliers

## Sheet: Figure 5G
Figure 5G
CTRL Fibroblasts	WS5A Fibroblasts	CP2A Fibroblasts
10670	42078	40091
12004	26158	33432
3493	28067	29007
7101	23358	22098
7738

## Sheet: Figure 5H
Figure 5H
CTRL Fibroblasts	WS5A Fibroblasts	CP2A Fibroblasts
0.111	0.163	0.184
0.114	0.108	0.164
0.089	0.127	0.171
0.036	0.152	0.143
0.048

## Sheet: Figure 5I
Figure 5I
CTRL Fibroblasts	WS5A Fibroblasts	CP2A Fibroblasts
451880	286096	188706
376948	222914	227926
626297*	269296	281954
451194
425523
287089
blue* indicates the outliers
