# Supplementary material for: Disease‐specific phenotypes in iPSC‐derived neural stem cells with POLG mutations
Source: EMBO Mol Med. 2020 Aug 25;12(10):e12146. doi: 10.15252/emmm.202012146 (PMC7539330; doi:10.15252/emmm.202012146)
Supplement: Supplementary file 9 — Source Data for Figure 5 [file EMMM-12-e12146-s007.zip › EMM-2020-12146-V5_Statistics_Figures 5.xlsx]

## Sheet: Fig. 1 statistic information
Figure 5B-MTG in NSCs
Cell	Outliers?	Number	Column1	Column2					Cell	Distribution-test	Normal?			p-val (M-W)	Column1
CTRL	no								CTRL	0.054	Yes		WS5A VS. CTRL	0.000315	Sign
WS5A	yes	507715	445892	557955					WS5A	0.003	no		CP2A VS. CTRL	0.973	No sign
CP2A	No								CP2A	0.118	yes
Figure 5C-Total TMRE in NSCs
Cell	Outliers?	Number							Cell	Distribution-test	Normal?			p-val (M-W)	Column1
CTRL	no								CTRL	0.09	Yes		WS5A VS. CTRL	0.032	Sign
WS5A	No								WS5A	0.019	No		CP2A VS. CTRL	0.03	Sign
CP2A	No								CP2A	0.223	Yes
Figure 5D-Specific TMRE in NSCs
Cell	Outliers?	Numbers	Column1		Cell	Distribution-test	Normal?			p-val (M-W)	Sign?	T-test	Sig?
CTRL	No				CTRL	0.253	Yes		WS5A VS. CTRL	0.421	No	0.266	No
WS5A	No				WS5A	0.108	Yes		CP2A VS. CTRL	0.817	No	0.567	No
CP2A	Yes	0.13	0.76		CP2A	0.689	Yes
Figure 5E-ATP in NSCs
Cell	Outliers?	Numbers	Column1	Column2				Cell	Distribution-test	Normal?			p-val (M-W)	Sign?	T-test	Sig?
CTRL	Yes	750912						CTRL	0.253	Yes		WS5A VS. CTRL	0.003	Yes	0.03	Yes
WS5A	No							WS5A	0.108	Yes		CP2A VS. CTRL	0.0012	Yes	0.0001	Yes
CP2A	Yes	266690						CP2A	0.689	Yes
Figure 5F-MTG in fibroblasts
Cell	Outliers?	Numbers	Column1	Column2		Cell	Distribution-test	Normal?			p-val (M-W)	Sign?	T-test	Sig?
CTRL	No					CTRL	0.607	Yes		WS5A VS. CTRL	0.251	No	0.291	No
WS5A	No					WS5A	0.435	Yes		CP2A VS. CTRL	0.465	No	0.372	No
CP2A	No					CP2A	0.913	Yes
Figure 5G-Total TMRE in fibroblasts
Cell	Outliers?	Numbers	Column1	Column2		Cell	Distribution-test	Normal?			p-val (M-W)	Sign?	T-test	Sig?
CTRL	No					CTRL	0.824	Yes		WS5A VS. CTRL	0.014	Yes	0.001	Yes
WS5A	No					WS5A	0.178	Yes		CP2A VS. CTRL	0.014	Yes	0.000462	Yes
CP2A	No					CP2A	1	Yes
Figure 5H-Specific TMRE in fibroblasts
Cell	Outliers?	Numbers	Column1	Column2		Cell	Distribution-test	Normal?			p-val (M-W)	Sign?	T-test	Sig?
CTRL	No					CTRL	0.273	Yes		WS5A VS. CTRL	0.05	Yes	0.029	Yes
WS5A	No					WS5A	0.755	Yes		CP2A VS. CTRL	0.014	Yes	0.003	Yes
CP2A	No					CP2A	0.886	Yes
Figure 5I-ATP in fibroblasts
Cell	Outliers?	Numbers	Column1	Column2		Cell	Distribution-test	Normal?			p-val (M-W)	Sign?	T-test	Sig?
CTRL	Yes	626297				CTRL	0.178	Yes		WS5A VS. CTRL	0.025	Yes	0.019	Yes
WS5A	No					WS5A	0.178	Yes		CP2A VS. CTRL	0.035	Yes	0.0112	Yes
CP2A	No					CP2A	0.48	Yes
