# Supplementary material for: Disease‐specific phenotypes in iPSC‐derived neural stem cells with POLG mutations
Source: EMBO Mol Med. 2020 Aug 25;12(10):e12146. doi: 10.15252/emmm.202012146 (PMC7539330; doi:10.15252/emmm.202012146)
Supplement: Supplementary file 10 — Source Data for Figure 6 [file EMMM-12-e12146-s008.zip]

Archive with 6 entries (5 files):
- Dataset in Figure 6.xlsx
- EMM-2020-12146-V5_Source data_Images_Figure 6.pdf
- __MACOSX/
- __MACOSX/._EMM-2020-12146-V5_Source data_Images_Figure 6.pdf
- EMM-2020-12146-V5_Statistics_Figures 6.xlsx
- __MACOSX/._EMM-2020-12146-V5_Statistics_Figures 6.xlsx
