# Supplementary material for: Disease‐specific phenotypes in iPSC‐derived neural stem cells with POLG mutations
Source: EMBO Mol Med. 2020 Aug 25;12(10):e12146. doi: 10.15252/emmm.202012146 (PMC7539330; doi:10.15252/emmm.202012146)
Supplement: Supplementary file 10 — Source Data for Figure 6 [file EMMM-12-e12146-s008.zip › Dataset in Figure 6.xlsx]

## Sheet: Figure 6A
Figure 6A
CTRL NSCs	WS5A NSCs	CP2A NSCs
125035	77604	170987
252291.5*	69440	98611
94255	64607	97228
115631	59884	217617
117750	145456	164241
96994	197473	102647
98919.5	148775	101515
267937	163228	122845
148070	148666
196525	109436
	264090
	216274
blue* indicates the outliers

## Sheet: Figure 6B
Figure 6B
CTRL NSCs	WS5A NSCs	CP2A NSCs
2.275*	0.418	0.7265
0.7082	0.3336	0.9026
1.0032	0.362	0.9374
0.8148	0.4322	0.1444
1.2072	0.2085	0.369
1.0855	0.5895	0.1567
0.553891	0.6796	0.6557
1.39427	0.6153	0.0766
0.95998	1.0607	0.3709
	1.106
	0.3626
	0.449
	0.4741
	0.7093
	0.8949
	0.8761
blue* indicates the outliers

## Sheet: Figure 6C
Figure 6C
CTRL NSCs	WS5A NSCs	CP2A NSCs
1407.29	1891.692*	1075.32
2190.57	2175.213*	2031.84
1624.93	2185.116*	1726.63
1872	465.16	679.476
4631.1617*	628.512	1115.85
1233.62	596.843	1440.64
648.942	245.833	1087.43
5530.3913*	818.595	98.8255
1764.38	799.496	371.555
657.934	757.612	360.137
702.986	1089.05	390.782
	935.781	291.02
	260.269	722.765
	452.42	852.676
	350.689
blue* indicates the outliers
1180.34
1320.41
1258.94
1790.94
1770.28
2219.6
1893.44
2343.8
2475.82
2142.97

## Sheet: Figure 6D
Figure 6D
CTRL Fibroblasts	WS5A Fibroblasts	CP2A Fibroblasts
221751	263866	135788
135459	236277	212995
152048	148636	114794
141602	382420	147143

## Sheet: Figure 6E
Figure 6E
CTRL Fibroblasts	WS5A Fibroblasts	CP2A Fibroblasts
0.4801	0.7117	0.8864
0.5836	0.9198	0.8206
0.7258	0.4264	0.1981
1.1559	0.4313	0.488
		0.352

## Sheet: Figure 6F
Figure 6F
CTRL Fibroblasts	WS5A Fibroblasts	CP2A Fibroblasts
2888.28	4072.86	3380.77
1468.43	1804.65	1443.05
2753.21	2411.08	1120.24
	2201.08	1969.59

## Sheet: Figure 6J
Figure 6J
CTRL-DA	WS5A-DA	CP2A-DA
1.67092	1.53357	1.52888
1.68188	1.5709	1.43722
1.8331	1.49519	1.42414
0.997109	0.877212	1.93594
1.26848	0.853118	1.54121
1.66656	0.981961	0.900249
1.90207	0.704637	0.546975
0.874024	1.09732	0.404705
0.859611	1.13828	Arial
0.832005	1.01835
1.8981	0.427223
1.95458	0.531961
1.87509	0.913061
2.3315	0.611775
2.32358	0.40922
2.35824
1.80057
2.43161
2.3738
2.24848
2.43161
2.3738
2.24848
0.730192

## Sheet: Figure 6K
Figure 6J
CTRL DA	WS5A DA	CP2A DA
600.491	416.235	365.484
427.565	672.669	235.204
744.434	704.277	689.7836*
1136.2	891.444	288.015
803.414	968.763	262.029
3420.52*	666.287
590.106	315.173
1133.13	226.053
blue* indicates the outliers
