# Supplementary material for: Disease‐specific phenotypes in iPSC‐derived neural stem cells with POLG mutations
Source: EMBO Mol Med. 2020 Aug 25;12(10):e12146. doi: 10.15252/emmm.202012146 (PMC7539330; doi:10.15252/emmm.202012146)
Supplement: Supplementary file 10 — Source Data for Figure 6 [file EMMM-12-e12146-s008.zip › EMM-2020-12146-V5_Statistics_Figures 6.xlsx]

## Sheet: Fig. 6 statistic information
Figure 6
Figure 6A-TOMM20 in NSCs
Outliers				Distribution				Statistics
Cell	Outliers?	Number		Cell	Distribution-test	Normal?			p-val (M-W)	Column1
CTRL	No			CTRL	0.023	No		WS5A VS. CTRL	0.742	No sign
WS5A	No			WS5A	0.403	Yes		CP2A VS. CTRL	0.79	No sign
CP2A	No			CP2A	0.057	Yes
Figure 6B-Specific TFAM in NSCs
Outliers				Distribution				Statistics
Cell	Outliers?	Number							Cell	Distribution-test	Normal?			p-val (M-W)	Column1	T-test
CTRL	Yes	2.28							CTRL	0.999	Yes		WS5A VS. CTRL	0.01	Sign	0.005
WS5A	No								WS5A	0.253	Yes		CP2A VS. CTRL	0.009	Sign	0.005
CP2A	No								CP2A	0.265	Yes
Figure 6C-mtDNA in NSCs
Cell	Outliers?	Number	Column1	Column2	Column3				Cell	Distribution-test	Normal?			p-val (M-W)	Column1	t-test
CTRL	Yes	5530.39	4631.16						CTRL	0.321	yes		WS5A VS. CTRL	5.9e-05	sign	4.77E10-7
WS5A	Yes	1891.69	2175.21	2185.12					WS5A	0.789	yes		CP2A VS. CTRL	0.002	sign	0.001
CP2A	no								CP2A	0.45	yes
Figure 6D-TOMM20 in fibroblasts
Outliers				Distribution				Statistics
Cell	Outliers?	Number		Cell	Distribution-test	Nornal?			p-val (M-W)	Column1	p-val(t-test)
CTRL	No			CTRL	0.069	Yes		WS5A VS. CTRL	0.083	NS	0.119	NS
WS5A	No			WS5A	0.886	Yes		CP2A VS. CTRL	0.564	NS	0.742	NS
CP2A	No			CP2A	0.398	Yes
Figure 6E-Specific TFAM in fibroblasts
Outliers				Distribution				Statistics
Cell	Outliers?	Number		Cell	Distribution-test	Nornal?			p-val (M-W)	Column1	p-val(t-test)
CTRL	No			CTRL	0.424	Yes		WS5A VS. CTRL	0.386	NS	0.572	NS
WS5A	No			WS5A	0.291	Yes		CP2A VS. CTRL	0.462	NS	0.379	NS
CP2A	No			CP2A	0.54	Yes
Figure 6F-mtDNA in fibroblasts
Outliers				Distribution				Statistics
Cell	Outliers?	Number		Cell	Distribution-test	Nornal?			p-val (M-W)	Column1	p-val(t-test)
CTRL	No			CTRL	0.165	Yes		WS5A VS. CTRL	1	NS	0.734	NS
WS5A	No			WS5A	0.22	Yes		CP2A VS. CTRL	0.48	NS	0.601	NS
CP2A	No			CP2A	0.435	Yes
Figure 6J-Specific TFAM in DAs
Outliers				Distribution				Statistics
Cell	Outliers?	Number		Cell	Distribution-test	Nornal?			p-val (M-W)	Column1
CTRL	No			CTRL	0.006	No		WS5A VS. CTRL	0.000123	Sig
WS5A	No			WS5A	0.22	Yes		CP2A VS. CTRL	0.014	Sig
CP2A	No			CP2A	0.435	Yes
Figure 6K-mtDNA in Das
Outliers				Distribution				Statistics
Cell	Outliers?	Number		Cell	Distribution-test	Normal?			p-val (M-W)	Column1	p-val(t-test)
CTRL	y	3420.52		CTRL	0.354	yes		WS5A VS. CTRL	0.298	ns	0.247
WS5A	No			WS5A	0.606	Yes		CP2A VS. CTRL	0.008	sig	0.003
CP2A	y	689		CP2A	0.599	Yes
