# Supplementary material for: Disease‐specific phenotypes in iPSC‐derived neural stem cells with POLG mutations
Source: EMBO Mol Med. 2020 Aug 25;12(10):e12146. doi: 10.15252/emmm.202012146 (PMC7539330; doi:10.15252/emmm.202012146)
Supplement: Supplementary file 11 — Source Data for Figure 7 [file EMMM-12-e12146-s009.zip › Dataset in Figure 7.xlsx]

## Sheet: Figure 7A d
Figure 7A d
Individual	Disease state	Mean of technical replicates
C10	control	0.193829
C10	control	0.204924
C10	control	0.162534
C10	control	0.303139
C1	control	0.809357
C1	control	1
C1	control	1.2244
C1	control	0.950712
C1	control	1.15155
C2	control	0.783579
C2	control	1.14862
C2	control	0.849473
C2	control	0.641221
C3	control	0.451892
C3	control	0.257611
C3	control	0.326782
C3	control	0.235721
C5	control	0.243302
C5	control	0.257139
C5	control	0.328135
AL-1B	POLG disease	0.0310261
AL-1B	POLG disease	0.0708751
AL-1B	POLG disease	0.140639
AT-1A	POLG disease	0.241291
AT-1A	POLG disease	0.255627
AT-1A	POLG disease	0.266326
AT-1A	POLG disease	0.192029
AT-1A	POLG disease	0.137367
AT-2A	POLG disease	0.200798
AT-2A	POLG disease	0.221978
AT-2A	POLG disease	0.250434
WS-10A	POLG disease	0.186822
WS-10A	POLG disease	0.343363
WS-10A	POLG disease	0.154871
WS-10A	POLG disease	0.17876
WS-10A	POLG disease	0.193387
WS-3A-1	POLG disease	0.279249
WS-3A-2	POLG disease	0.29518
WS-3A-3	POLG disease	0.33852
WS-3A-4	POLG disease	0.413794

## Sheet: Figure 7C
Figure 7C
CTRL NSCs	WS5A NSCs	CP2A NSCs
0.27	0.16	0.08
0.16	0.13	0.12
0.13	0.08	0.09
0.14	0.07	0.05
0.11	0.19	0.09
0.14	0.08	0.15
0.21	0.04	0.08
0.134	0.07	0.07
0.365	0.13	0.09
0.34	0.11	0.036
0.791	0.04	0.041
2.122*	0.05	0.059
0.599	0.163	0.023
0.871	0.162
2.064*
0.199
0.176
0.281
0.357381
0.684548
0.621097
blue* indicates the outliers

## Sheet: Figure 7D
Figure 7D
CTRL NSCs	WS5A NSCs	CP2A NSCs
1.52*	0.29	0.26
0.4	0.53	0.5
0.71	0.41	0.56
0.52	0.46	0.21
0.6	0.57	0.32
0.63	0.42	0.71
0.23	0.35	0.64
0.465358	0.55	0.38
0.563396	0.58
1.211805114*	0.55
	0.46
	0.37
blue* indicates the outliers

## Sheet: Figure 7E
Figure 7E
CTRL NSCs	WS5A NSCs	CP2A NSCs
4.79	0.23	2.91
2.01	0.17	3.37
0.58	0.17	3.42
5.68	0.12	1.43
6.81	0.6	2.33
7.07	1.41	4.33
1.82	0.37
1.35171	1.72
3.04931	4.81
1.13314	6.61*
	2.24
	2.09
blue* indicates the outliers

## Sheet: Figure 7F
Figure 7F
CTRL iPSCs	WS5A iPSCs	CP2A iPSCs
0.23	0.26	0.12
0.08	0.1	0.09
0.17	0.25	0.52*
0.06	0.06	0.12
0.09	0.07	0.13
0.06	0.06	0.08
0.16	0.24	0.15
0.07	0.05	0.18
	0.11
	0.07
	0.14
	0.08
blue* indicates the outliers

## Sheet: Figure 7G
Figure 7G
CTRL iPSCs	WS5A iPSCs	CP2A iPSCs
0.55	0.75	0.85
0.59	0.62	0.44
0.34	0.91	0.74
0.52	0.41	0.47
0.7	0.6	0.85
0.56	0.39	0.49
0.78	0.73	1.05
0.51	0.35	0.73
	0.74
	0.45
	1.2
	0.45

## Sheet: Figure 7H
Figure 7H
CTRL iPSCs	WS5A iPSCs	CP2A iPSCs
0.25	0.32	0.23
0.13	0.11	0.13
0.16	0.19	0.22
0.09	0.06	0.17
0.25	0.14	0.23
0.12	0.06	0.15
0.19	0.21	0.29
0.07	0.08	0.23
	0.28
	0.1
	0.32
	0.12

## Sheet: Figure 7I
Figure 7I
CTRL fibroblasts	WS5A fibroblasts	CP2A fibroblasts
0.18	0.39	0.17
0.2	0.17	0.11
0.26	0.37	0.22
0.13	0.23	0.18

## Sheet: Figure 7J
Figure 7J
CTRL fibroblasts	WS5A fibroblasts	CP2A fibroblasts
1.29	1.08	1.32
4.78	4.06	3.96
2.66	1.26	1.28
0.85	0.8	0.87

## Sheet: Figure 7K
Figure 7K
CTRL fibroblasts	WS5A fibroblasts	CP2A fibroblasts
3.01	6.45	5.47
8.49	5.93	3.82
4.91	9.94	6.36
5.07	3.84	3.92
