# Supplementary material for: Disease‐specific phenotypes in iPSC‐derived neural stem cells with POLG mutations
Source: EMBO Mol Med. 2020 Aug 25;12(10):e12146. doi: 10.15252/emmm.202012146 (PMC7539330; doi:10.15252/emmm.202012146)
Supplement: Supplementary file 11 — Source Data for Figure 7 [file EMMM-12-e12146-s009.zip › EMM-2020-12146-V5_Statistics_Figures 7.xlsx]

## Sheet: Fig. 7 statistic information
Figure 7
Figure 7C-Specific cox I in NSC
Outliers				Distribution				Statistics
Cell	Outliers?	Number	Column1	Column2	Column3				Cell	Distribution-test	Normal?			p-val (M-W)	Column1
CTRL	Yes	2.12	2.06						CTRL	0.004	no		WS5A VS. CTRL	0.000129	sign
WS5A	no								WS5A	0.226	yes		CP2A VS. CTRL	6e-06	sign
CP2A	no								CP2A	0.74	yes
*Remove outlier from figure
Figure 7D-Specific coxII in NSC
Outliers				Distribution				Statistics
Cell	Outliers?	Number	Column1	Column2	Column3				Cell	Distribution-test	Normal?			p-val (M-W)	Column1	t-test
CTRL	Yes	1.52	1.21						CTRL	0.812	yes		WS5A VS. CTRL	0.247	no sign	0.344
WS5A	no								WS5A	0.408	yes		CP2A VS. CTRL	0.431	no sign	0.434
CP2A	no								CP2A	0.723	yes
Figure 7E-Specific coxIV in NSC
Outliers				Distribution				Statistics
Cell	Outliers?	Number	Column1	Column2	Column3				Cell	Distribution-test	Normal?			p-val (M-W)	Column1
CTRL	no								CTRL	0.157	yes		WS5A VS. CTRL	0.029	sign
WS5A	Yes	6.61							WS5A	0.008	no		CP2A VS. CTRL	0.914	no sign
CP2A	no								CP2A	0.944	yes
Figure 7F-Specific coxI in iPSC
Outliers				Distribution				Statistics
Cell	Outliers?	Number		Cell	Distribution-test	Normal?			p-val (M-W)	Column1
CTRL	no			CTRL	0.077	yes		WS5A VS. CTRL	0.907	ns
WS5A	no			WS5A	0.007	no		CP2A VS. CTRL	0.416	ns
CP2A	yes	0.52		CP2A	0.838	Yes
Figure 7G-Specific coxIIin iPSC
Outliers				Distribution				Statistics
Cell	Outliers?	Number		Cell	Distribution-test	Normal?			p-val (M-W)	Column1	t-test
CTRL	no			CTRL	0.726	yes		WS5A VS. CTRL	0.643	ns	0.513
WS5A	no			WS5A	0.189	yes		CP2A VS. CTRL	0.344	ns	0.16
CP2A	no			CP2A	0.381	yes
Figure 7H-Specific coxIVin iPSC
Outliers				Distribution				Statistics
Cell	Outliers?	Number		Cell	Distribution-test	Normal?			p-val (M-W)	Column1	t-test
CTRL	no			CTRL	0.467	yes		WS5A VS. CTRL	0.938	ns	0.836
WS5A	no			WS5A	0.087	yes		CP2A VS. CTRL	0.187	ns	0.131
CP2A	no			CP2A	0.467	yes
Figure 7I-Specific coxI in fibroblasts
Outliers				Distribution				Statistics
Cell	Outliers?	Number		Cell	Distribution-test	Normal?			p-val (M-W)	Column1	t-test
CTRL	no			CTRL	0.957	yes		WS5A VS. CTRL	0.248	ns	0.172
WS5A	no			WS5A	0.361	yes		CP2A VS. CTRL	0.468	ns	0.546
CP2A	no			CP2A	0.797	yes
Figure 7J-Specific coxII in fibroblasts
Outliers				Distribution				Statistics
Cell	Outliers?	Number		Cell	Distribution-test	Normal?			p-val (M-W)	Column1
CTRL	no			CTRL	0.514	yes		WS5A VS. CTRL	0.386	ns
WS5A	no			WS5A	0.035	no		CP2A VS. CTRL	0.773	ns
CP2A	no			CP2A	0.042	no
Figure 7K-Specific coxIV in fibroblasts
Outliers				Distribution				Statistics
Cell	Outliers?	Number		Cell	Distribution-test	Normal?			p-val (M-W)	Column1	p-val (t-test)
CTRL	no			CTRL	0.547	yes		WS5A VS. CTRL	0.386	ns	0.518
WS5A	no			WS5A	0.729	yes		CP2A VS. CTRL	1	ns	0.725
CP2A	no			CP2A	0.321	yes
