# Supplementary material for: Disease‐specific phenotypes in iPSC‐derived neural stem cells with POLG mutations
Source: EMBO Mol Med. 2020 Aug 25;12(10):e12146. doi: 10.15252/emmm.202012146 (PMC7539330; doi:10.15252/emmm.202012146)
Supplement: Supplementary file 12 — Source Data for Figure 8 [file EMMM-12-e12146-s010.zip › Dataset in Figure 8.xlsx]

## Sheet: Figure 8A
Figure 8A
CTRL NSCs	WS5A NSCs	CP2A NSCs
21.3394	8.2521	8.2602
14.3214	37.38972*	10.0705
6.9945	5.69276	7.26914
24.22	7.89738	6.36292
7.04123	6.95021	15.95935*
17.5	6.03701	12.1857
10.5	7.5	6.81372
16.5	6.7	6.3082
	6.8	6.31977
		4.79759
		8.85753
		9.22088
		8.79115
		7.86511
		5.83159
		6.28596
		5.02395
blue* indicates the outliers

## Sheet: Figure 8B
Figure 8B
CTRL NSCs	WS5A NSCs	CP2A NSCs
26.0055	1.322364*	7.83209
34.3336	28.3285	10.4582
28.096	35.1411	9.72887
23.0708	38.0475	5.76585
39.63	55.5277	4.34033
33.86	61.94841*	4.67935
42.75	41.3914	3.24402
	41.2826	1.01553
	39.63	19.3263
	33.86	11.635
	42.75	13.4355
	47.55	15.5744
		25.22452*
		1.61938
		1.26541
		2.0538
		9.32064
		7.54918
		4.12152
blue* indicates the outliers

## Sheet: Figure 8C
Figure 8C
CTRL NSCs	WS5A NSCs	CP2A NSCs
1.21866	3.43289	4.591599*
1.96182	1.01759	0.777726
3.29842	9.75408	1.43871
7.95	5.24115	1.529
4.38	5.93977	0.293204
9.33	9.15	0.266215
	6.18	0.149042
		3.06367
		1.84105
		2.80048
		1.75833
		2.73559
		0.184206
		0.160889
		1.5983
		1.20096
		0.820374
blue* indicates the outliers

## Sheet: Figure 8D
Figure 8D
CTRL iPSCs	WS5A iPSCs	CP2A iPSCs
5.22696	5.76178	4.91073
2.7651	5.62222	4.68049
2.7431	7.16578	7.20377
3.82565	2.83202	6.8087
2.5805	3.73904	6.37891
1.72993	5.56013
	3.54626
	4.29094
	2.59811

## Sheet: Figure 8E
Figure 8E
CTRL iPSCs	WS5A iPSCs	CP2A iPSCs
2.298901*	2.66197	2.13193
3.46739	2.03074	2.61585
5.188344*	1.83538	0.700938*
3.40801	2.79178	0.729978*
3.41248	4.81834	2.51828
3.21654	2.94823
	3.02563
	3.75382
	4.22846
blue* indicates the outliers

## Sheet: Figure 8F
Figure 8F-NADH in iPSC
CTRL iPSCs	WS5A iPSCs	CP2A iPSCs
0.439816	0.462006	0.434137
1.25398	0.361199	0.558884
1.89142	0.256131	0.097302
0.890831	0.98579	0.107213
1.32241	1.28866	0.394782
1.85935	0.530245
	0.853189
	0.874825
	1.62752

## Sheet: Figure 8G
Figure 8G
CTRL NSCs	WS5A NSCs	CP2A NSCs
0.18	1.33	0.48
0.11	0.65	0.41
0.15	1.08	0.316
1.59*	0.6	0.24
1.37*	1.25	2.015
1.31*	0.676	1.314
0.21	0.453
0.19	2.22
0.2	0.4
0.17	0.31
0.2	1.292
0.2	0.15
0.24	1.67
0.24	1.83
0.22	1.19
0.14	0.14
0.13	0.02
0.41
0.44
0.46
0.54
0.52
0.37
2.9*
0.14
0.15365
0.03
0.0266104
0.0250349
blue* indicates the outliers

## Sheet: Figure 8H
Figure 8H
CTRL NSCs	WS5A NSCs	CP2A NSCs
0.0245	0.158187	0.05533
0.0049	0.014188	0.0141
0.0337	0.199595*	0.149348
0.0033	0.07766	0.023627
0.0357	0.0113	0.021
0.0048	0.041921	0.289709*
0.0115333	0.0262	0.020637
0.0164035	0.022315	0.183301
0.0110178	0.0747657	0.03378
0.0113878	0.0448091	0.0106034
0.0105253		0.0124651
0.0128263		0.0121605
0.0193911
0.0228743
blue* indicates the outliers

## Sheet: Figure 8J
Figure 8J
CTRL NSCs	WS5A NSCs	CP2A NSCs
0.2	0.233333	0.571429
0.257143	0.416667	0.633333
0.230769	0.266667	0.6
0.125	0.328947	0.833333
0.294118	0.42	0.875
0.181818	0.490741	0.95
	0.470588

## Sheet: Figure 8L, a
Figure 8L, a
CTRL NSCs	WS5A NSCs	CP2A NSCs
0.987954	2.16483*	0.978628
1.34417	1.03577	1.869052*
1.54957	0.929715	1.825119*
2.72643	1.38461	0.80753
2.13567	1.994848*	0.781435
	0.468121
	0.984008
	0.938781
	0.515146
blue* indicates the outliers

[truncated: 5 more sheets: Figure 8L, b, Figure 8L, c , Figure 8L, d, Figure 8L, e, Figure 8L, f]
