# Supplementary material for: Disease‐specific phenotypes in iPSC‐derived neural stem cells with POLG mutations
Source: EMBO Mol Med. 2020 Aug 25;12(10):e12146. doi: 10.15252/emmm.202012146 (PMC7539330; doi:10.15252/emmm.202012146)
Supplement: Supplementary file 12 — Source Data for Figure 8 [file EMMM-12-e12146-s010.zip › EMM-2020-12146-V5_Statistics_Figures 8.xlsx]

## Sheet: Fig. 8 statistic information
Figure 8
Figure 8A-NADperNADH in NSC														Figure 8B-NAD in NSC														Figure 8C-NADH in NSC
Outliers				Distribution				Statistics						Outliers				Distribution				Statistics						Outliers				Distribution				Statistics
Cell	Outliers?	Number		Cell	Distribution-test	Normal?			p-val (M-W)	Column1	p-val (t-test)			Cell	Outliers?	Number		Cell	Distribution-test	Normal?			p-val (M-W)	Column1	p-val (t-test)			Cell	Outliers?	Number		Cell	Distribution-test	Normal?			p-val (M-W)	Column1	p-val (t-test)
CTRL	no			CTRL	0.641	yes		WS5A VS. CTRL	0.006	sig	0.01	sig		CTRL	no			CTRL	0.795	yes		WS5A VS. CTRL	0.057	ns	0.049	sign		CTRL	no			CTRL	0.44	yes		WS5A VS. CTRL	0.475	ns	0.534	ns
WS5A	Yes	37.38		WS5A	0.894	yes		CP2A VS. CTRL	0.004	sig	0.014	sig		WS5A	Yes	1,3; 61,9		WS5A	0.878	yes		CP2A VS. CTRL	0.000137	sig	1.39e-09	sign		WS5A	no			WS5A	0.794	yes		CP2A VS. CTRL	0.006	sig	0.051	ns
CP2A	Yes	15.95		CP2A	0.395	yes								CP2A	Yes	25.2		CP2A	0.251	yes								CP2A	Yes	4.591		CP2A	0.103	yes
Figure 8D-NAD per NADH in iPSC														Figure 8E-NAD in iPSC														Figure 8F-NADH in iPSC
Outliers				Distribution				Statistics						Outliers				Distribution				Statistics						Outliers				Distribution				Statistics
Cell	Outliers?	Number		Cell	Distribution-test	Normal?			p-val (M-W)	Column1	p-val (t-test)			Cell	Outliers?	Number		Cell	Distribution-test	Normal?			p-val (M-W)	Column1	p-val (t-test)			Cell	Outliers?	Number		Cell	Distribution-test	Normal?			p-val (M-W)	Column1	p-val (t-test)
CTRL	no			CTRL	0.439	yes		WS5A VS. CTRL	0.059	ns	0.081	ns		CTRL	yes	5,18; 2,29		CTRL	0.167	yes		WS5A VS. CTRL	0.355	ns	0.464	ns		CTRL	no			CTRL	0.619	yes		WS5A VS. CTRL	0.099	ns	0.095	ns
WS5A	no			WS5A	0.585	yes		CP2A VS. CTRL	0.018	sig	0.003	sig		WS5A	no			WS5A	0.7	yes		CP2A VS. CTRL	0.014	sig	0.018	sig		WS5A	no			WS5A	0.62	yes		CP2A VS. CTRL	0.011	sig	0.006	sig
CP2A	no			CP2A	0.314	yes								CP2A	no			CP2A	0.083	yes								CP2A	no			CP2A	0.276	yes
Figure 8G-Specific DCFDA in NSC
Outliers				Distribution				Statistics
Cell	Outliers?	Number	Column1	Column2	Column3				Cell	Distribution-test	Normal?			p-val (M-W)	Column1
CTRL	yes	1.59	1.37	1.31	2.9				CTRL	0.013	no		WS5A VS. CTRL	0.000445	sign
WS5A	no								WS5A	0.409	yes		CP2A VS. CTRL	0.005	sign
CP2A	no								CP2A	0.061	yes
Figure 8H-Specific mitoROS in NSC
Outliers				Distribution				Statistics
Cell	Outliers?	Number		Cell	Distribution-test	Normal?			p-val (M-W)	Column1	t-test
CTRL	no			CTRL	0.172	yes		WS5A VS. CTRL	0.008	sig	0.003	sig
WS5A	yes	0.199		WS5A	0.039	no		CP2A VS. CTRL	0.055	ns	0.006	sig
CP2A	yes	0.289		CP2A	0.0002	no
Figure 8L, a-pSirT1 in NSC
Outliers				Distribution				Statistics
Cell	Outliers?	Number		Cell	Distribution-test	Normal?			p-val (M-W)	Column1	t-test
CTRL	no			CTRL	0.811	no		WS5A VS. CTRL	0.019	sig	0.358
WS5A	no			WS5A	0.385	yes		CP2A VS. CTRL	0.025	sig	0.039
CP2A	no			CP2A	0.233	yes
Figure 8L, b-LC3b in NSC
Outliers				Distribution				Statistics
Cell	Outliers?	Number		Cell	Distribution-test	Normal?			p-val (M-W)	Column1	t-test
CTRL	no			CTRL	0.944	no		WS5A VS. CTRL	0.464	ns	0.27
WS5A	no			WS5A	0.279	yes		CP2A VS. CTRL	0.042	sig	0.684
CP2A	no			CP2A	0.765	yes
Figure 8L, c-UCP2 in NSC
Outliers				Distribution				Statistics
Cell	Outliers?	Number		Cell	Distribution-test	Normal?			p-val (M-W)	Column1	t-test
CTRL	no			CTRL	0.617	yes		WS5A VS. CTRL	0.02	sig	0.015
WS5A	no			WS5A	0.553	yes		CP2A VS. CTRL	0.034	sig	0.042
CP2A	yes	1.907		CP2A	0.374	yes
*Remove outliers from figure
Figure 8L, d-PINK1 in NSC
Outliers				Distribution				Statistics
Cell	Outliers?	Number		Cell	Distribution-test	Normal?			p-val (M-W)	Column1	t-test
CTRL	no			CTRL	0.598	yes		WS5A VS. CTRL	0.167	ns	0.467
WS5A	yes	5.827		WS5A	0.263	yes		CP2A VS. CTRL	0.855	ns	0.128
CP2A	no			CP2A	0.324	yes
*Remove outlier from figure
Figure 8L, e-Parkin in NSC
Outliers				Distribution				Statistics
Cell	Outliers?	Number		Cell	Distribution-test	Normal?			p-val (M-W)	Column1
CTRL	yes	1,8;0		CTRL	0.071	yes		WS5A VS. CTRL	0.355	ns
WS5A	no			WS5A	0.788	yes		CP2A VS. CTRL	0.201	ns
CP2A	no			CP2A	0.898	yes
*Remove outliers from figure
Figure 8L, f-BNIP in NSC
Outliers				Distribution				Statistics
Cell	Outliers?	Number		Cell	Distribution-test	Normal?			p-val (M-W)	Column1
CTRL	no			CTRL	0.792	yes		WS5A VS. CTRL	0.661	ns
WS5A	no			WS5A	0.035	no		CP2A VS. CTRL	0.025	sig
CP2A	no			CP2A	0.466	yes
